# Supplementary material for: Evaluation of the antibacterial activities of face masks coated with titanium dioxide nanoparticles
Source: Sci Rep. 2022 Nov 4;12:18739. doi: 10.1038/s41598-022-23615-w (PMC9636400; doi:10.1038/s41598-022-23615-w)
Supplement: Supplementary file 1 — Supplementary Information. [file 41598_2022_23615_MOESM1_ESM.xlsx]

## Sheet: ورقة1
	p1	p2	p3	p4	p5	mean				p1	p2	p3	p4	p5	mean
0	5	5	5	5	5	5	0.5%Tio2		0	5	5	5	5	5	5	0.5%Tio2
3	4.3	4.2	4.2	4.1	4.2	4.2			3	4.3	4.3	4.2	4.3	4.4	4.3
6	4.1	4.2	4.1	4	4.1	4.1			6	4.1	4.2	4.2	4.2	4.3	4.2
9	4	4	4.1	4	3.9	4			9	4.1	4.2	4.1	4.1	4	4.1
12	3.85	3.8	3.85	4	3.85	3.85			12	4	3.9	3.9	3.8	3.9	3.9
15	3.7	3.6	3.6	3.6	3.5	3.6			15	3.7	3.6	3.7	3.8	3.7	3.7
18	3	3.2	3.04	3.2	3.2	3.2			18	3.4	3.2	3.3	3.3	3.3	3.3
0	5	5	5	5	5	5	1%Tio2		0	5	5.1	5	4.9	5	5	1%Tio2
3	3.96	3.92	3.96	4	3.96	3.96			3	3.99	3.99	4	3.98	3.99	3.99
6	3.79	3.77	3.8	3.79	3.79	3.79			6	3.9	3.9	3.9	3.9	3.9	3.9
9	3.7	3.9	3.7	3.7	3.5	3.7			9	3.79	3.8	3.79	3.79	3.78	3.79
12	3.48	3.49	3.49	3.5	3.49	3.49			12	3.63	3.63	3.65	3.63	3.61	3.63
15	3.04	3.08	3.04	3.04	3	3.04			15	3.38	3.35	3.35	3.32	3.35	3.35
18	2.7	2.9	2.9	3.1	2.9	2.9			18	3	3.01	3.01	3.02	3.01	3.01	2%Tio2
0	5	5.1	5	5	4.9	5	2%Tio2		0	5	5	5	5	5	5
3	3.71	3.77	3.74	3.74	3.74	3.74			3	3.81	3.81	3.83	3.81	3.79	3.81
6	3.56	4	3.56	3.56	3.52	3.56			6	3.8	3.78	3.78	3.76	3.78	3.78
9	3.03	3.03	3	3.06	3.03	3.03			9	3.1	3.1	3.2	3.1	3	3.1
12	2.5	2.6	2.5	2.4	2.5	2.5			12	2.7	2.6	2.6	2.5	2.6	2.6
15	2.1	2.2	2.1	2	2.1	2.1			15	2.15	2.18	2.15	2.12	2.15	2.15
18	1.4	1.3	1.3	1.2	1.3	1.3			18	1.68	1.7	1.68	1.68	1.66	1.68
				E.coli									S.aureus
										The mean bacterial count after exposure to different TiO2 concentrations
									p= face mask piece
